# Supplementary material for: Floccular fossa size is not a reliable proxy of ecology and behaviour in vertebrates
Source: Sci Rep. 2017 May 17;7:2005. doi: 10.1038/s41598-017-01981-0 (PMC5435717; doi:10.1038/s41598-017-01981-0)
Supplement: Supplementary file 1 — Supplementary information I [file 41598_2017_1981_MOESM1_ESM.xls]

## Sheet: Data PGLS mammals
Species	FF (phylogenetic residuals)	FF (phylogenetic residuals equal branch length)	Log bodymass	Locomotion dimension	Activity pattern	Feeding	Locomotor type	Agility			Locomotion and feeding bibliography
Ornithorhynchus anatinus	-1.0317577933E-01	-2.3294685631E-02	3.1400000000E+00	3D	Nocturnal	Predator	Semiaquatic	Medium			Ojo, E. Ornithorhynchus anatinus (On-line), Animal Diversity Web (2008). Available at http://animaldiversity.org/accounts/Ornithorhynchus_anatinus/ (Accessed June 12, 2016) and Pettigrew, J. D., Manger, P.R. & Fine, S.L.B. The sensory world of the platypus. Philosophical Transactions of the Royal Society of London B: Biological Sciences 353.1372: 1199-1210 (1998).
Cebus apella	5.0893196386E-02	1.6364998172E-01	3.4000000000E+00	3D	Diurnal	Occasional predator	Arboreal	Medium			#
Brachyteles arachnoides	-1.0910940956E-01	1.1826753369E-02	4.1300000000E+00	3D	Diurnal	Gatherer	Arboreal	Medium slow			#
Lagothrix lagotricha	3.1305063496E-01	4.3141018550E-01	3.8000000000E+00	3D	Diurnal	Gatherer	Arboreal	Medium slow			#
Alouatta caraya	1.4438984551E-01	2.5152446342E-01	3.7700000000E+00	3D	Diurnal	Gatherer	Arboreal	Very slow			#
Hylobates agilis	-5.0693777724E-01	-3.8672135255E-01	3.7500000000E+00	3D	Diurnal	Gatherer	Arboreal	Fast			#
Otolemur crassicaudatus	-1.6203291689E-01	-8.1806047877E-02	3.1800000000E+00	3D	Nocturnal	Occasional predator	Arboreal	Medium			#
Presbytis melalophus	-2.5422228792E-01	-1.4023044822E-01	3.8000000000E+00	3D	Diurnal	Gatherer	Arboreal	Medium			#
Microcebus murinus	1.3804004817E-02	6.2495414219E-02	1.8400000000E+00	3D	Nocturnal	Occasional predator	Arboreal	Medium			#
Varecia variegata	3.5935760091E-01	4.5925768579E-01	3.5900000000E+00	3D	Diurnal	Gatherer	Arboreal	Medium			#
Propithecus verreauxi	2.2190999529E-01	3.1657728587E-01	3.5400000000E+00	3D	Diurnal	Gatherer	Arboreal	Fast			#
Lepus capensis	5.1367188105E-01	5.9696330546E-01	3.2500000000E+00	2D	Nocturnal	Gatherer	Terrestrial	Fast			€
Idiurus macrotis	-2.1259855007E-01	-1.7424500227E-01	1.4800000000E+00	3D	Nocturnal	Gatherer	Arboreal	Fast			Rudman, E. Idiurus macrotis (On-line), Animal Diversity Web (2004). Available at http://animaldiversity.org/accounts/Idiurus_macrotis/ (Accessed June 12, 2016)
Anomalurus derbianus	3.1139065266E-01	3.8465730945E-01	2.8100000000E+00	3D	Nocturnal	Gatherer	Arboreal	Fast			Normile, R. Anomalurus derbianus (On-line), Animal Diversity Web (1999). Available at http://animaldiversity.org/accounts/Anomalurus_derbianus/ (Accessed June 12, 2016)
Ondatra zibethicus	-6.3109337227E-02	3.7933520254E-03	3.0600000000E+00	3D	Diurnal/Nocturnal	Gatherer	Semiaquatic	Medium			€
Arvicola terrestris	-3.6607543401E-01	-3.2265050191E-01	2.0800000000E+00	3D	Nocturnal	Occasional predator	Semiaquatic	Medium			€
Mus musculus	-4.5610608335E-01	-4.3058052381E-01	1.1800000000E+00	2D	Nocturnal	Occasional predator	Terrestrial	Medium			€
Rattus norvegicus	-2.4043877216E-01	-1.8813069791E-01	2.5500000000E+00	2D	Nocturnal	Occasional predator	Terrestrial	Medium			€
Dipodomys deserti	-1.5412499685E-01	-1.0312165790E-01	2.0200000000E+00	2D	Diurnal/Nocturnal	Gatherer	Terrestrial	Fast			Pauli, J. Dipodomys deserti (On-line), Animal Diversity Web (2003). Available at http://animaldiversity.org/accounts/Dipodomys_deserti/ (Accessed June 12, 2016)
Marmota marmota	2.6475139278E-01	3.4750250522E-01	3.3000000000E+00	2D	Diurnal	Gatherer	Terrestrial	Medium			€
Sciurus vulgaris	3.6675869036E-01	4.3864509947E-01	2.5200000000E+00	3D	Diurnal	Gatherer	Arboreal	Fast			€
Ratufa bicolor	4.0129359841E-01	4.8452699597E-01	3.3100000000E+00	3D	Diurnal	Gatherer	Arboreal	Fast			Sutton, M. Ratufa bicolor (On-line), Animal Diversity Web (2013). Available at http://animaldiversity.org/accounts/Ratufa_bicolor/ (Accessed June 12, 2016)
Ratufa affinis	4.6389675549E-01	5.4343260014E-01	3.0500000000E+00	3D	Diurnal	Gatherer	Arboreal	Fast			Branson, J. & Siciliano-Martina, L. Ratufa affinis (On-line), Animal Diversity Web (2013). Available at http://animaldiversity.org/accounts/Ratufa_affinis/ (Accessed June 12, 2016).
Talpa europaea	1.1773477999E-01	1.6102187739E-01	1.8900000000E+00	3D	Diurnal/Nocturnal	Predator	Fossorial	Very slow			€
Vulpes vulpes	-9.8212019622E-01	-8.7440771784E-01	3.8000000000E+00	2D	Diurnal/Nocturnal	Occasional predator	Terrestrial	Medium			*
Ursus americanus	-1.9853354568E-01	-6.4593943757E-02	5.0000000000E+00	2D	Diurnal	Occasional predator	Terrestrial	Medium slow			*
Lutra lutra	-3.1811582446E-01	-2.1245633458E-01	4.0400000000E+00	3D	Nocturnal	Predator	Semiaquatic	Medium fast			*
Meles meles	-9.2343309014E-02	1.1489098134E-02	4.1100000000E+00	2D	Nocturnal	Occasional predator	Terrestrial	Medium slow			*
Paradoxurus sp.	-9.0937754026E-01	-8.1687784839E-01	3.4700000000E+00	2D	Nocturnal	Occasional predator	Arboreal	Medium			*
Prionailurus iriomotensis	-9.2147460428E-01	-8.1993624701E-01	3.5200000000E+00	2D	Nocturnal	Predator	Scansorial	Medium			*
Felis catus	-1.2022884462E+00	-1.1047796920E+00	3.5200000000E+00	2D	Diurnal/Nocturnal	Predator	Scansorial	Medium			*
Puma concolor	-1.2471926431E+00	-1.1172668573E+00	4.7100000000E+00	2D	Diurnal/Nocturnal	Predator	Scansorial	Medium fast			*
Rousettus aegyptiacus	-7.0264512443E-02	-1.5415213404E-02	2.1200000000E+00	3D	Nocturnal	Gatherer	Flyer	Fast			€
Pteropus giganteus	-3.1103684536E-01	-2.3250925046E-01	2.9100000000E+00	3D	Nocturnal	Gatherer	Flyer	Fast			Silbernagel, E. Pteropus giganteus (On-line), Animal Diversity Web (2005). Available at http://animaldiversity.org/accounts/Pteropus_giganteus/ (Accessed June 12, 2016)
Rhinolophus ferrumequinum	-2.1579745349E-01	-1.9216778346E-01	1.3200000000E+00	3D	Nocturnal	Predator	Flyer	Fast			€
Diphylla ecaudata	-4.5581831638E-02	-1.0587696476E-02	1.4700000000E+00	3D	Nocturnal	Predator	Flyer	Fast			Owens, K. Diphylla ecaudata (On-line), Animal Diversity Web (2002). Available at http://animaldiversity.org/accounts/Diphylla_ecaudata/ (Accessed June 12, 2016)
Desmodus rotundus	-3.5986615627E-02	3.7032496394E-03	1.5200000000E+00	3D	Nocturnal	Gatherer	Flyer	Fast			Mulheisen, M. & Anderson, R. Desmodus rotundus (On-line), Animal Diversity Web (2001). Available at http://animaldiversity.org/accounts/Desmodus_rotundus/ (Accessed June 12, 2016)
Molossus rufus	-1.8335992322E-01	-1.5602075454E-01	1.5000000000E+00	3D	Nocturnal	Predator	Flyer	Fast
Procavia capensis	-1.0906318787E+00	-1.0045489034E+00	3.4800000000E+00	2D	Diurnal	Gatherer	Terrestrial	Very slow			€
Potamogale velox	-2.8188419930E-01	-2.1713943257E-01	2.8200000000E+00	3D	Nocturnal	Predator	Semiaquatic	Medium fast			Tamaska, G. Potamogale velox (On-line), Animal Diversity Web (2002). Available at http://animaldiversity.org/accounts/Potamogale_velox/ (Accessed June 12, 2016)
Oryzorictes sp.	-6.2839246899E-02	-3.2610602925E-02	1.5900000000E+00	3D	Diurnal/Nocturnal	Predator	Fossorial	Very slow			Fiely, J. Oryzorictes hova (On-line), Animal Diversity Web (2005). Available at http://animaldiversity.org/accounts/Oryzorictes_hova/ (Accessed June 12, 2016)
Dasyurus hallucatus	7.5833226712E-02	1.3752920246E-01	2.6000000000E+00	2D	Nocturnal	Predator	Scansorial	Medium			Black, J. Dasyurus hallucatus (On-line), Animal Diversity Web (2013). Available at http://animaldiversity.org/accounts/Dasyurus_hallucatus/ (Accessed June 12, 2016)
Petaurus sp.	7.6150408402E-02	1.3837087860E-01	2.5100000000E+00	3D	Nocturnal	Occasional predator	Arboreal	Fast			Pasatta, J. Petaurus breviceps (On-line), Animal Diversity Web (1999). Available at http://animaldiversity.org/accounts/Petaurus_breviceps/ (Accessed June 12, 2016)
Phascolarctos cinereus	-6.4694525883E-02	3.1974899434E-02	3.9800000000E+00	3D	Nocturnal	Gatherer	Arboreal	Very slow			Dubuc, J. & Eckroad, D. Phascolarctos cinereus (On-line), Animal Diversity Web (1999). Available at http://animaldiversity.org/accounts/Phascolarctos_cinereus/ (Accessed June 12, 2016)
Dromiciops gliroides	-1.5099344479E-01	-1.1299254496E-01	1.3300000000E+00	3D	Nocturnal	Predator	Arboreal	Medium slow			Chick, J. Dromiciops gliroides (On-line), Animal Diversity Web (2013). Avilable at http://animaldiversity.org/accounts/Dromiciops_gliroides/ (Accessed June 12, 2016)
Monodelphis domestica	-2.0999537346E-01	-1.6937981698E-01	2.0400000000E+00	2D	Nocturnal	Predator	Terrestrial	Very slow			Moore, D. Monodelphis domestica (On-line), Animal Diversity Web (2006). Available at http://animaldiversity.org/accounts/Monodelphis_domestica/ (Accessed June 12, 2016)
Didelphis virginiana	-1.6485693519E-01	-9.1512940916E-02	3.4500000000E+00	2D	Nocturnal	Occasional predator	Scansorial	Very slow			Siciliano Martina, L. Didelphis virginiana (On-line), Animal Diversity Web (2013). Available at http://animaldiversity.org/accounts/Didelphis_virginiana/ (Accessed June 12, 2016)
Niassodon mfumukasi	6.5531771994E-03	4.9143787165E-02	2.6900000000E+00	2D	Diurnal/Nocturnal	Gatherer	Terrestrial	Medium			"
Locomotion and feeding bibliography
* Wilson, D.E. & Mittermeier, R.A. eds. Handbook of the Mammals of the World.Vol. 1. Carnivores. Lynx Edicions, Barcelona (2009).
# Wilson, D.E., Rylands, A.B. & Mittermeier, R.A. eds. Handbook of the Mammals of the World.Vol. 3. Primates. Lynx Edicions, Barcelona (2013).
€ Aulagnier, S., Haffner, P., Mitchell-Jones, A.J., Moutou, F. & Zima, J. Mammals of Europe, North Africa and the Middle East. A. & C. Black, London (2009).
" Castanhinha, R. et al. Bringing dicynodonts back to life: paleobiology and anatomy of a new emydopoid genus from the Upper Permian of Mozambique. PLoS One, 8(12), e80974 (2013).

## Sheet: Descriptive statistics
	Descriptive statistics FCL (phylogenetic residuals)				3D				2D				Nocturnal				Diurnal				Diurnal/Nocturnal				Predator				Occasional predator				Gatherer				Semiaquatic				Arboreal				Terrestrial				Flyer
	Mean	-0.160122			Mean	-0.0218447			Mean	-0.412275			Mean	-0.174052			Mean	0.0304905			Mean	-0.448423			Mean	-0.339224			Mean	-0.28592			Mean	0.0224685			Mean	-0.226472			Mean	0.0185752			Mean	-0.239938			Mean
	Standard Error	0.0603874			Standard Error	0.0447578			Standard Error	0.131314			Standard Error	0.0583839			Standard Error	0.115551			Standard Error	0.207126			Standard Error	0.119594			Standard Error	0.100013			Standard Error	0.0796492			Standard Error	0.0603521			Standard Error	0.0795803			Standard Error	0.142586			Standard Error
	Median	-0.106143			Median	-0.0631093			Median	-0.209995			Median	-0.163445			Median	0.18315			Median	-0.108617			Median	-0.196678			Median	-0.181695			Median	-0.0147167			Median	-0.281884			Median	0.0508932			Median	-0.198534			Median
	Mode	#N/A			Mode	#N/A			Mode	#N/A			Mode	#N/A			Mode	#N/A			Mode	#N/A			Mode	#N/A			Mode	#N/A			Mode	#N/A			Mode	#N/A			Mode	#N/A			Mode	#N/A			Mode
	Standard Deviation	0.418376			Standard Deviation	0.249201			Standard Deviation	0.54142			Standard Deviation	0.297701			Standard Deviation	0.432351			Standard Deviation	0.585841			Standard Deviation	0.447481			Standard Deviation	0.346454			Standard Deviation	0.373588			Standard Deviation	0.134951			Standard Deviation	0.346882			Standard Deviation	0.472906			Standard Deviation
	Sample Variance	0.175039			Sample Variance	0.0621012			Sample Variance	0.293136			Sample Variance	0.0886257			Sample Variance	0.186928			Sample Variance	0.34321			Sample Variance	0.200239			Sample Variance	0.120031			Sample Variance	0.139568			Sample Variance	0.0182119			Sample Variance	0.120327			Sample Variance	0.22364			Sample Variance
	Kurtosis	0.936752			Kurtosis	-0.609736			Kurtosis	-1.1379			Kurtosis	2.44717			Kurtosis	2.33201			Kurtosis	-1.96477			Kurtosis	0.558582			Kurtosis	0.636184			Kurtosis	2.37603			Kurtosis	-2.71201			Kurtosis	1.43414			Kurtosis	0.308856			Kurtosis
	Skewness	-0.990964			Skewness	0.326965			Skewness	-0.198626			Skewness	-0.60159			Skewness	-1.50163			Skewness	-0.638886			Skewness	-1.34972			Skewness	-1.20918			Skewness	-1.20379			Skewness	0.436298			Skewness	-1.04555			Skewness	-0.53054			Skewness
	Range	1.76086			Range	0.970835			Range	1.76086			Range	1.43515			Range	1.55453			Range	1.36493			Range	1.36493			Range	1.05827			Range	1.6043			Range	0.302966			Range	1.37327			Range	1.6043			Range
	Minimum	-1.24719			Minimum	-0.506938			Minimum	-1.24719			Minimum	-0.921475			Minimum	-1.09063			Minimum	-1.24719			Minimum	-1.24719			Minimum	-0.98212			Minimum	-1.09063			Minimum	-0.366075			Minimum	-0.909378			Minimum	-1.09063			Minimum
	Maximum	0.513672			Maximum	0.463897			Maximum	0.513672			Maximum	0.513672			Maximum	0.463897			Maximum	0.117735			Maximum	0.117735			Maximum	0.0761504			Maximum	0.513672			Maximum	-0.0631093			Maximum	0.463897			Maximum	0.513672			Maximum
	Sum	-7.68586			Sum	-0.677186			Sum	-7.00867			Sum	-4.52534			Sum	0.426867			Sum	-3.58739			Sum	-4.74913			Sum	-3.43104			Sum	0.494307			Sum	-1.13236			Sum	0.352929			Sum	-2.63932			Sum
	Count	48			Count	31			Count	17			Count	26			Count	14			Count	8			Count	14			Count	12			Count	22			Count	5			Count	19			Count	11			Count
[truncated: 15 more columns]
