# Supplementary material for: Floccular fossa size is not a reliable proxy of ecology and behaviour in vertebrates
Source: Sci Rep. 2017 May 17;7:2005. doi: 10.1038/s41598-017-01981-0 (PMC5435717; doi:10.1038/s41598-017-01981-0)
Supplement: Supplementary file 2 — Supplementary information II [file 41598_2017_1981_MOESM2_ESM.xls]

## Sheet: Data PGLS birds
Species	FF (phylogenetic residuals)	FF (phylogenetic residuals equal branch length)	bodymass	Diet	Activity pattern	Locomotion dimension	Bibliography for eco-behavioral traits
Hirundo rustica	2.5573133100E-01	3.3048039600E-01	1.1800000000E+00	Predator	Diurnal	3D	*
Corvus corax	-8.1578728000E-02	-2.9562691000E-02	2.9700000000E+00	Occasional predator	Diurnal	3D	*
Acanthorhynchus superciliosus	1.8718838300E-01	2.4962372400E-01	9.9000000000E-01	Gatherer	Diurnal	3D			Higgins, P., Christidis, L. & Ford, H. Western Spinebill (Acanthorhynchus superciliosus). In: del Hoyo, J., Elliott, A., Sargatal, J., Christie, D.A. & de Juana, E. (eds.). Handbook of the Birds of the World Alive. Lynx Edicions, Barcelona (2016). Available at: http://www.hbw.com/node/60261 (Accessed 11 June 2016)
Tyrannus tyrannus	-5.7370826400E-01	-5.0369524700E-01	1.6000000000E+00	Occasional predator	Diurnal	3D			Mobley, J. Eastern Kingbird (Tyrannus tyrannus). In: del Hoyo, J., Elliott, A., Sargatal, J., Christie, D.A. & de Juana, E. (eds.). Handbook of the Birds of the World Alive. Lynx Edicions, Barcelona (2016). Available at: http://www.hbw.com/node/57483 (Accessed 11 June 2016)
Coracias garrulus	-1.0292369800E-01	-3.9541147000E-02	2.1600000000E+00	Occasional predator	Diurnal	3D	*
Alcedo atthis	7.3987877000E-02	1.4234327800E-01	1.5000000000E+00	Predator	Diurnal	3D	*
Ciconia ciconia	-1.1685893000E-01	-6.2474869000E-02	3.5400000000E+00	Predator	Diurnal	3D	*
Threskiornis aethiopicus	-7.5707001000E-02	-2.0494132000E-02	3.1800000000E+00	Predator	Diurnal	3D	*	#
Ardea cinerea	2.8763670600E-01	3.4628321000E-01	3.1600000000E+00	Predator	Diurnal	3D		#
Vultur gryphus	3.8117345400E-01	4.3105827000E-01	4.0500000000E+00	Occasional predator	Diurnal	3D			Houston, D., Kirwan, G.M., Christie, D.A. & Sharpe, C.J. Andean Condor (Vultur gryphus). In: del Hoyo, J., Elliott, A., Sargatal, J., Christie, D.A. & de Juana, E. (eds.). Handbook of the Birds of the World Alive. Lynx Edicions, Barcelona (2016). Available at: http://www.hbw.com/node/52946 (Accessed at 11 June 2016).
Ramphastos dicolorus	2.2580666000E-02	8.1700774000E-02	2.5200000000E+00	Occasional predator	Diurnal	3D			Short, L.L. & Sharpe, C.J. Red-breasted Toucan (Ramphastos dicolorus). In: del Hoyo, J., Elliott, A., Sargatal, J., Christie, D.A. & de Juana, E. (eds.). Handbook of the Birds of the World Alive. Lynx Edicions, Barcelona (2016). Available at: http://www.hbw.com/node/56097 (Accessed 11 June 2016)
Trogon curucui	-1.0590004200E-01	-3.8491851000E-02	1.7300000000E+00	Occasional predator	Diurnal	3D		#
Tyto alba	-2.9719517300E-01	-2.3996948300E-01	2.6200000000E+00	Predator	Nocturnal	3D	*
Amazona aestiva	-2.1202705100E-01	-1.5622217600E-01	2.6500000000E+00	Gatherer	Diurnal	3D		#
Ara macao	-5.2042679900E-01	-4.6758195300E-01	3.0100000000E+00	Gatherer	Diurnal	3D		#
Strigops habroptilus	-3.5949903100E-01	-3.0393095800E-01	3.2400000000E+00	Gatherer	Nocturnal	3D		#
Steatornis caripensis	-3.0395678000E-02	3.2750071000E-02	2.6100000000E+00	Gatherer	Nocturnal	3D		#
Podargus strigoides	5.9243730000E-03	6.8478115000E-02	2.4900000000E+00	Predator	Nocturnal	3D		#	Martin, G., Rojas, L. M., Ramírez, Y., & McNeil, R. The eyes of oilbirds (Steatornis caripensis): pushing at the limits of sensitivity.Naturwissenschaften, 91(1), 26-29 (2004).
Apus apus	-9.8540143000E-02	-2.9947940000E-02	1.5800000000E+00	Predator	Diurnal	3D	*
Selasphorus rufus	-3.1964810000E-02	4.4441871000E-02	5.4000000000E-01	Occasional predator	Diurnal	3D		#
Buteo buteo	-2.0708309200E-01	-1.5080461200E-01	2.9400000000E+00	Predator	Diurnal	3D	*
Circus cyaneus	-5.5003395000E-02	4.8271200000E-03	2.5600000000E+00	Predator	Diurnal	3D	*
Aquila chrysaetos	-8.2730657000E-02	-3.1543428000E-02	3.6300000000E+00	Predator	Diurnal	3D	*
Pandion haliaetus	8.6821019000E-02	1.4179708600E-01	3.1700000000E+00	Predator	Diurnal	3D	*
Sagittarius serpentarius	1.7072513100E-01	2.2439878400E-01	3.6000000000E+00	Predator	Diurnal	3D		#
Falco tinnunculus	-8.6379486000E-02	-2.5483360000E-02	2.2600000000E+00	Predator	Diurnal	3D	*
Falco subbuteo	-9.0171516000E-02	-2.8920187000E-02	2.3200000000E+00	Predator	Diurnal	3D	*
Grus grus	1.3474132300E-01	1.8616535400E-01	3.7400000000E+00	Occasional predator	Diurnal	3D	*
Fulmarus glacialis	-1.9611112000E-02	3.6904170000E-02	2.7900000000E+00	Predator	Diurnal	3D		#
Pelecanoides urinatrix	2.6558813000E-01	3.3098350100E-01	2.1500000000E+00	Predator	Diurnal	3D		#
Diomedea exulans	5.4965484000E-02	1.0449509700E-01	3.9100000000E+00	Predator	Diurnal	3D		#
Pelagodroma marina	-8.8764305000E-02	-1.8277683000E-02	1.6700000000E+00	Predator	Diurnal	3D	*
Gavia immer	3.5693310000E-01	4.1096195800E-01	3.7000000000E+00	Predator	Diurnal	3D	*
Eudyptula minor	4.7972949000E-02	1.0377782400E-01	3.0500000000E+00	Predator	Diurnal	3D		#
Alca torda	2.7488452400E-01	3.3566224900E-01	2.8600000000E+00	Predator	Diurnal	3D	*
Catharacta skua	5.5332848000E-02	1.1232173500E-01	3.1300000000E+00	Occasional predator	Diurnal	3D		#
Rynchops niger	-9.8203900000E-02	-3.2453326000E-02	2.4800000000E+00	Predator	Diurnal	3D		#
Gelochelidon nilotica	5.4548282000E-02	1.1816763500E-01	2.3700000000E+00	Predator	Diurnal	3D			Gochfeld, M., Burger, J. & Kirwan, G.M. Common Gull-billed Tern (Gelochelidon nilotica). In: del Hoyo, J., Elliott, A., Sargatal, J., Christie, D.A. & de Juana, E. (eds.). Handbook of the Birds of the World Alive. Lynx Edicions, Barcelona (2016). Available at: http://www.hbw.com/node/54012 (Accessed 11 June 2016)
Creagrus furcatus	-1.5236329400E-01	-9.3716790000E-02	2.8400000000E+00	Predator	Nocturnal	3D			Burger, J., Gochfeld, M., Garcia, E.F.J. & Kirwan, G.M. Swallow-tailed Gull (Creagrus furcatus). In: del Hoyo, J., Elliott, A., Sargatal, J., Christie, D.A. & de Juana, E. (eds.). Handbook of the Birds of the World Alive. Lynx Edicions, Barcelona (2016). Available at: http://www.hbw.com/node/54009 (Accessed 11 June 2016)
Larus argentatus	-1.3351522300E-01	-7.5697528000E-02	3.0400000000E+00	Occasional predator	Diurnal	3D	*
Phalacrocorax carbo	-2.6746849000E-02	2.6690002000E-02	3.4700000000E+00	Predator	Diurnal	3D	*
Phalacrocorax harrisi	-8.1229400000E-03	4.6379522000E-02	3.4800000000E+00	Predator	Diurnal	3D	*
Fregata magnificens	-1.1914970000E-02	4.2942695000E-02	3.1500000000E+00	Predator	Diurnal	3D		#
Pelecanus erythrorhynchos	1.0072513100E-01	1.5439878400E-01	3.7500000000E+00	Predator	Diurnal	3D	*
Phaethon lepturus	2.7603645300E-01	3.3764298700E-01	2.5200000000E+00	Predator	Diurnal	3D	*
Podiceps cristatus	2.5488452400E-01	3.1566224900E-01	2.9400000000E+00	Predator	Diurnal	3D	*
Opisthocomus hoazin	1.1614853400E-01	1.7680785800E-01	2.8400000000E+00	Gatherer	Diurnal	3D		#
Columba livia	-6.7867658000E-02	-4.9587120000E-03	2.5500000000E+00	Occasional predator	Diurnal	3D	*
Tachyeres brachypterus	2.9406883800E-01	3.5117612600E-01	3.5400000000E+00	Predator	Diurnal	3D			Carboneras, C. & Kirwan, G.M. Falkland Steamerduck (Tachyeres brachypterus). In: del Hoyo, J., Elliott, A., Sargatal, J., Christie, D.A. & de Juana, E. (eds.). Handbook of the Birds of the World Alive. Lynx Edicions, Barcelona (2016). Available at: http://www.hbw.com/node/52843 (Accessed 11 June 2016)
Aythya fuligula	2.6927470000E-03	6.0865645000E-02	2.8500000000E+00	Occasional predator	Diurnal	3D	*
Cygnus olor	1.3715726200E-01	1.8929170000E-01	4.0300000000E+00	Gatherer	Diurnal	3D	*
Phasianus colchicus	-3.7393850000E-03	5.5972729000E-02	3.0500000000E+00	Occasional predator	Diurnal	2D	*
Gallus gallus	7.6260615000E-02	1.3597272900E-01	2.9600000000E+00	Occasional predator	Diurnal	2D	*	#
Casuarius casuarius	1.6128553500E-01	2.1022314100E-01	4.6400000000E+00	Occasional predator	Diurnal	2D		#
Dromaius novaehollandiae	1.7117345400E-01	2.2105827000E-01	4.5300000000E+00	Occasional predator	Diurnal	2D		#
Apteryx haastii	-4.0053887900E-01	-3.4674682500E-01	3.3100000000E+00	Occasional predator	Nocturnal	2D		#
Struthio camelus	-2.2394414000E-02	2.5951186000E-02	5.0500000000E+00	Occasional predator	Diurnal	2D		#
Rhea americana	2.5325315100E-01	3.0669000200E-01	4.3600000000E+00	Occasional predator	Diurnal	2D		#
Rhynchotus rufescens	-2.7753141500E-01	-2.1746409700E-01	2.9300000000E+00	Occasional predator	Diurnal	2D			Cabot, J., Christie, D.A., Jutglar, F., Sharpe, C.J. & Garcia, E.F.J. Red-winged Tinamou (Rhynchotus rufescens). In: del Hoyo, J., Elliott, A., Sargatal, J., Christie, D.A. & de Juana, E. (eds.). Handbook of the Birds of the World Alive. Lynx Edicions, Barcelona (2016). Available at: http://www.hbw.com/node/52438 (Accessed 11 June 2016)
							Bibliography:
							* Svensson, L., Mullarney, K. and Zetterström, D. Guia de aves: O guia de campo mais completo de aves de Portugal e da Europa (Assírio & Alvim, 2009).
							# Harrison, C. J. O., Greensmith, A. and Robbins, M.B. Birds of the World 1st edn (Bunting, E.). London, New York and Stuttgart (Dorling kindersley, 1993).

## Sheet: Descriptive statistics
Descriptive statistics (phylogenetic residuals)				Predator				Occasional Predator				Gatherer				Diurnal				Nocturnal
Mean	0.00205108			Mean	0.0420637			Mean	-0.0271584			Mean	-0.0974078			Mean	0.0255676			Mean	-0.205678
Standard Error	0.026273			Standard Error	0.0298029			Standard Error	0.0485736			Standard Error	0.103151			Standard Error	0.0264324			Standard Error	0.0703205
Median	-0.00812294			Median	-0.00109928			Median	-0.0130669			Median	-0.0303957			Median	0.00269275			Median	-0.224779
Mode	#N/A			Mode	#N/A			Mode	#N/A			Mode	#N/A			Mode	#N/A			Mode	#N/A
Standard Deviation	0.201807			Standard Deviation	0.16859			Standard Deviation	0.217228			Standard Deviation	0.272912			Standard Deviation	0.192431			Standard Deviation	0.172249
Sample Variance	0.0407259			Sample Variance	0.0284227			Sample Variance	0.0471879			Sample Variance	0.0744812			Sample Variance	0.0370295			Sample Variance	0.0296698
Kurtosis	0.65423			Kurtosis	-0.80557			Kurtosis	1.34189			Kurtosis	-1.31163			Kurtosis	1.46567			Kurtosis	-2.25128
Skewness	-0.534914			Skewness	0.265759			Skewness	-0.699826			Skewness	-0.564877			Skewness	-0.672705			Skewness	0.188223
Range	0.954882			Range	0.654128			Range	0.954882			Range	0.707615			Range	0.954882			Range	0.406463
Minimum	-0.573708			Minimum	-0.297195			Minimum	-0.573708			Minimum	-0.520427			Minimum	-0.573708			Minimum	-0.400539
Maximum	0.381173			Maximum	0.356933			Maximum	0.381173			Maximum	0.187188			Maximum	0.381173			Maximum	0.00592437
Sum	0.121014			Sum	1.34604			Sum	-0.543169			Sum	-0.681854			Sum	1.35508			Sum	-1.23407
Count	59			Count	32			Count	20			Count	7			Count	53			Count	6
