# Supplementary material for: Floccular fossa size is not a reliable proxy of ecology and behaviour in vertebrates
Source: Sci Rep. 2017 May 17;7:2005. doi: 10.1038/s41598-017-01981-0 (PMC5435717; doi:10.1038/s41598-017-01981-0)
Supplement: Supplementary file 3 — Supplementary information III [file 41598_2017_1981_MOESM3_ESM.xls]

## Sheet: Raw data
Species	FF volume	Brain - FF volume	Brain endocast volume	FF %	FF volume Log10	Brain - FF volume Log10 (TEVr)	References
Ornithorhynchus anatinus	56.633	9676.21	9732.84	0.581875	1.75307	3.98571	Macrini, T. E., Rowe, T. & Archer, M. Description of a cranial endocast from a fossil platypus, Obdurodon dicksoni (Monotremata, Ornithorhynchidae), and the relevance of endocranial characters to monotreme monophyly. J. Morphol. 267, 1000–1015 (2006).
Cebus apella	252.58	67870.7	68123.2	0.37077	2.4024	4.83168
Brachyteles arachnoides	232.069	110194	110426	0.210157	2.36562	5.04216
Lagothrix lagotricha	560.997	94592.3	95153.3	0.589572	2.74896	4.97586
Alouatta caraya	257.751	48641.7	48899.5	0.527104	2.4112	4.68701
Hylobates agilis	90.5619	105594	105684	0.085691	1.95695	5.02364
Otolemur crassicaudatus	50.052	9876.5	9926.55	0.504223	1.69942	3.9946
Presbytis melalophus	130.584	73023.6	73154.2	0.178505	2.11589	4.86346
Microcebus murinus	25.1297	1524.45	1549.58	1.62171	1.40019	3.18311
Varecia variegata	328.99	31684.4	32013.4	1.02766	2.51718	4.50085
Propithecus verreauxi	199.942	23237.7	23437.6	0.853083	2.3009	4.36619
Lepus capensis	263.811	11843	12106.8	2.17903	2.42129	4.07346
Idiurus macrotis	10.4243	826.217	836.641	1.24597	1.01805	2.91709
Anomalurus derbianus	116.948	6538.81	6655.76	1.75709	2.06799	3.8155
Ondatra zibethicus	39.5932	4484.74	4524.33	0.875117	1.59762	3.65174
Arvicola terrestris	8.72911	1115.82	1124.55	0.776233	0.94097	3.04759
Mus musculus	3.81322	386.364	390.177	0.977304	0.581292	2.587
Rattus norvegicus	15.8646	1888.77	1904.64	0.832944	1.20043	3.27618
Dipodomys deserti	18.4964	1748.26	1766.76	1.04691	1.26709	3.24261
Marmota marmota	145.96	11469.9	11615.8	1.25656	2.16423	4.05956
Sciurus vulgaris	126.639	6025.34	6151.98	2.05851	2.10257	3.77998
Ratufa bicolor	203.255	11802.4	12005.6	1.693	2.30804	4.07197
Ratufa affinis	206.51	9480.28	9686.79	2.13187	2.31494	3.97682
Talpa europaea	26.467	1106.74	1133.21	2.33557	1.4227	3.04405
Vulpes vulpes	19.6515	50336	50355.7	0.0390254	1.2934	4.70188
Ursus americanus	296.541	238106	238403	0.124387	2.47208	5.37677
Lutra lutra	84.4252	44570.8	44655.2	0.18906	1.92647	4.64905
Meles meles	133.266	39997.7	40130.9	0.332079	2.12472	4.60203
Paradoxurus sp.	13.7076	20436.9	20450.6	0.0670281	1.13696	4.31041
Prionailurus iriomotensis	18.2402	34914.3	34932.5	0.0522156	1.26103	4.543
Felis catus	8.30829	27498.6	27506.9	0.0302044	0.919512	4.43931
Puma concolor	23.0653	187709	187732	0.0122863	1.36296	5.27348
Rousettus aegyptiacus	25.6381	2195.7	2221.33	1.15417	1.40889	3.34157
Pteropus giganteus	33.4825	8930.51	8963.99	0.373523	1.52482	3.95088
Rhinolophus ferrumequinum	6.20925	345.311	351.52	1.7664	0.793039	2.53821
Diphylla ecaudata	13.6288	677.092	690.721	1.97312	1.13446	2.83065
Desmodus rotundus	16.398	894.295	910.693	1.80061	1.21479	2.95148
Molossus rufus	7.60955	430.195	437.805	1.73812	0.881359	2.63367
Procavia capensis	7.22841	13973.2	13980.4	0.0517038	0.859043	4.1453
Potamogale velox	22.1992	3946.47	3968.67	0.559362	1.34634	3.59621
Oryzorictes sp.	11.1022	510.527	521.63	2.12837	1.04541	2.70802
Dasyurus hallucatus	45.512	3294.24	3339.75	1.36274	1.65813	3.51776	Macrini, T. E., Muizon, C. D., Cifelli, R. L. & Rowe, T. Digital cranial endocast of Pucadelphys andinus, a Paleocene metatherian. Journal of Vertebrate Paleontology 27, 99–107 (2007).
Petaurus sp.	46.3815	3398.22	3444.6	1.3465	1.66634	3.53125
Phascolarctos cinereus	110.78	26164.5	26275.3	0.421613	2.04446	4.41771	Macrini, T. E., Muizon, C. D., Cifelli, R. L. & Rowe, T. Digital cranial endocast of Pucadelphys andinus, a Paleocene metatherian. Journal of Vertebrate Paleontology 27, 99–107 (2007).
Dromiciops gliroides	11.867	809.132	820.999	1.44543	1.07434	2.90802	Macrini, T. E., Muizon, C. D., Cifelli, R. L. & Rowe, T. Digital cranial endocast of Pucadelphys andinus, a Paleocene metatherian. Journal of Vertebrate Paleontology 27, 99–107 (2007).
Monodelphis domestica	11.343	944.716	956.059	1.18643	1.05473	2.9753	Macrini, T. E., Muizon, C. D., Cifelli, R. L. & Rowe, T. Digital cranial endocast of Pucadelphys andinus, a Paleocene metatherian. Journal of Vertebrate Paleontology 27, 99–107 (2007).
Didelphis virginiana	39.166	6568.84	6608.01	0.592705	1.59291	3.81749	Macrini, T. E., Muizon, C. D., Cifelli, R. L. & Rowe, T. Digital cranial endocast of Pucadelphys andinus, a Paleocene metatherian. Journal of Vertebrate Paleontology 27, 99–107 (2007).
Niassodon mfumukasi	20	1062	1082	1.84843	1.30103	3.02612	Castanhinha, R. et al. Bringing Dicynodonts Back to Life: Paleobiology and Anatomy of a New Emydopoid Genus from the Upper Permian of Mozambique. PLOS ONE 8, e80974 (2013).
	Species Number
Published works	7
This paper	26
Kupri - Kyoto University Primate Research Institute	15
Total	48

## Sheet: Descriptive statistics
FCL volume			Brain - FCL volume			Brain volume
Mean	91.6156		Mean	28382.2		Mean	28473.8
Standard Error	16.5697		Standard Error	6973.82		Standard Error	6981.46
Median	36.3243		Median	9205.4		Median	9325.39
Standard Deviation	114.798		Standard Deviation	48316		Standard Deviation	48369
Sample Variance	13178.6		Sample Variance	2.33444e+09		Sample Variance	2.33956e+09
Kurtosis	4.80667		Kurtosis	8.76454		Kurtosis	8.74531
Skewness	1.98419		Skewness	2.81062		Skewness	2.8071
Range	557.184		Range	237761		Range	238051
Minimum	3.81322		Minimum	345.311		Minimum	351.52
Maximum	560.997		Maximum	238106		Maximum	238403
Sum	4397.55		Sum	1.36235e+06		Sum	1.36674e+06
Count	48		Count	48		Count	48
FCL volume Log10			Brain - FCL volume Log10
Mean	1.62867		Mean	3.87049
Standard Error	0.0815597		Standard Error	0.114424
Median	1.55886		Median	3.96385
Standard Deviation	0.565062		Standard Deviation	0.792753
Sample Variance	0.319295		Sample Variance	0.628458
Kurtosis	-1.15031		Kurtosis	-1.08809
Skewness	0.184757		Skewness	0.0264297
Range	2.16767		Range	2.83856
Minimum	0.581292		Minimum	2.53821
Maximum	2.74896		Maximum	5.37677
Sum	78.1762		Sum	185.783
Count	48		Count	48
